# Supplementary material for: Discovery of MK8383s with Antifungal Activity from Mangrove Endophytic Fungi Medicopsis sp. SCSIO 40440 Against Fusarium Wilt of Banana
Source: Mar Drugs. 2025 Feb 18;23(2):88. doi: 10.3390/md23020088 (PMC11857101; doi:10.3390/md23020088)
Supplement: Supplementary file 1 [file marinedrugs-23-00088-s001.zip]

Archive with 1 entries (1 files):
- marinedrugs-3475196-supplementary.pdf
